# Supplementary material for: Misclassification of causes of death among a small all-autopsied group of former nuclear workers: Death certificates vs. autopsy reports
Source: PLoS One. 2024 May 3;19(5):e0302069. doi: 10.1371/journal.pone.0302069 (PMC11068187; doi:10.1371/journal.pone.0302069)
Supplement: S1 Appendix — (XLSX) [file pone.0302069.s001.xlsx]

## Sheet: AR use and disease categories
Logistic Regression Results
Dependent Variable:	Match
Independent Variable(s):	Autopsy report "Used"; Clinical history mentioned in autopsy report; Common ICD-10 disease chapters (circulatory, respiratory, external causes, nervous system, other diseases)
AIC:	159.71
Coefficient	Estimate	95% Confidence interval	standard error	z value	p-value	significance
Intercept	2.0806	(0.5826, 3.5786)	0.7643	2.722	0.006485	**
Autopsy report "Used"	1.2238	(0.1484, 2.2991)	0.5487	2.23	0.02572	*
Clinical history	1.0224	(0.1673, 1.8775)	0.4363	2.343	0.019113	*
ICD-10 disease chapters
Neoplasms	reference category
Circulatory	-1.6921	(-3.2555, -0.1288)	0.7976	-2.121	0.03389	*
Respiratory	-3.0834	(-4.8796, -1.2873)	0.9164	-3.365	0.000766	***
External causes	-1.8144	(-3.9814, 0.3526)	1.1056	-1.641	0.100784
Nervous system	-2.5827	(-4.4684, -0.6970)	0.9621	-2.684	0.007265	**
Other chapters	-4.3345	(-6.1773, -2.4916)	0.9402	-4.61	4.03e-06	***
* p ≤ 0.05, ** p ≤ 0.01, *** p ≤ 0.001

## Sheet: Registration to Death
Logistic Regression Results
Dependent Variable:	Match
Independent Variable(s):	Individual became a Registrant on or after the day of death
AIC:	296.65
Coefficient	Estimate	95% Confidence interval	standard error	z value	p-value	significance
Intercept	0.9531	(0.6647, 1.2415)	0.1471	6.478	9.31e-11	***
Reg to death <=0	1.4448	(0.2287, 2.6609)	0.6205	2.329	0.0199	*
* p ≤ 0.05, ** p ≤ 0.01, *** p ≤ 0.001

## Sheet: External Dose
Logistic Regression Results
Dependent Variable:	Match
Independent Variable(s):	External Dose (mSv)
AIC:	246.76
Coefficient	Estimate	95% Confidence interval	standard error	z value	p-value	significance
Intercept	0.995114	(0.5784, 1.4119)	0.212635	4.68	2.87e-06	***
External dose	0.001316	(-0.0011, 0.0037)	0.001207	1.09	1.09
* p ≤ 0.05, ** p ≤ 0.01, *** p ≤ 0.001

## Sheet: TDR Liver
Logistic Regression Results
Dependent Variable:	Match
Independent Variable(s):	Terminal dose rate (TDR) to the liver
AIC:	245.32
Coefficient	Estimate	95% Confidence interval	standard error	z value	p-value	significance
Intercept	1.30334	(0.9785, 1.6282)	0.16575	7.863	4.73e-15	***
TDR liver	-0.0714	(-0.1831, 0.0403)	0.05698	-1.253	0.21
* p ≤ 0.05, ** p ≤ 0.01, *** p ≤ 0.001

## Sheet: TDR Lung
Logistic Regression Results
Dependent Variable:	Match
Independent Variable(s):	Terminal dose rate (TDR) to the lung
AIC:	288.74
Coefficient	Estimate	95% Confidence interval	standard error	z value	p-value	significance
Intercept	1.11155	(0.8230, 1.4001)	0.147201	7.551	4.31e-14	***
TDR lung	-0.00867	(-0.0235, 0.0062)	0.007578	-1.144	0.253
* p ≤ 0.05, ** p ≤ 0.01, *** p ≤ 0.001
